# Supplementary material for: Elevation of MPF and MAPK gene expression, GSH content and mitochondrial distribution quality induced by melatonin promotes porcine oocyte maturation and development in vitro
Source: PeerJ. 2020 Oct 5;8:e9913. doi: 10.7717/peerj.9913 (PMC7543723; doi:10.7717/peerj.9913)
Supplement: Supplemental Information 2 — A: Stereomicroscopic examination of oocytes. B: FDA staining validated oocyte survival. These oocytes exhibited fluorescence in the ooplasmic membrane. C: Dead oocytes showed no or very low fluorescence. D: The stereoscopic examination of the matured oocytes with the first polar body expulsed. E: The matured oocytes were stained with fluorescent dye Hoechst 33342, where both the polar body and the nucleus exhibited fluorescence. F: Oocytes with no polar body expulsed were also stained with fluorescent dye Hoechst 33342, where only the nucleus exhibited fluorescence. [file peerj-08-9913-s002.zip]

Archive with 6 entries (6 files):
- B, survival oocytes.jpg
- C, dead oocytes.jpg
- D,first polar body under stereomicroscopy.jpg
- E,first polar body expulsed.jpg
- F,no first polar body.jpg
- A, stereomicroscopic examination of oocytes.jpg
