# Supplementary material for: Elevation of MPF and MAPK gene expression, GSH content and mitochondrial distribution quality induced by melatonin promotes porcine oocyte maturation and development in vitro
Source: PeerJ. 2020 Oct 5;8:e9913. doi: 10.7717/peerj.9913 (PMC7543723; doi:10.7717/peerj.9913)
Supplement: Supplemental Information 3 — A: mitochondrial better distribution. B-E: mitochondrial heterogeneous and uneven distribution. [file peerj-08-9913-s003.zip]

Archive with 5 entries (5 files):
- B heterogeneous and uneven distribution.jpg
- C   heterogeneous and uneven distribution.jpg
- D  heterogeneous and uneven distribution.jpg
- E   heterogeneous and uneven distribution.jpg
- Aú║better distribution.tif
