# Supplementary material for: Elevation of MPF and MAPK gene expression, GSH content and mitochondrial distribution quality induced by melatonin promotes porcine oocyte maturation and development in vitro
Source: PeerJ. 2020 Oct 5;8:e9913. doi: 10.7717/peerj.9913 (PMC7543723; doi:10.7717/peerj.9913)
Supplement: Supplemental Information 4 — (A) cleavage. (B) blastocysts. [file peerj-08-9913-s004.zip]

Archive with 2 entries (2 files):
- A, cleavage.jpg
- B, blastocyst.jpg
